# Supplementary material for: Genome-Wide Analysis of C-Repeat Binding Factor Gene Family in Capsicum baccatum and Functional Exploration in Low-Temperature Response
Source: Plants (Basel). 2024 Feb 17;13(4):549. doi: 10.3390/plants13040549 (PMC10891952; doi:10.3390/plants13040549)
Supplement: Supplementary file 1 [file plants-13-00549-s001.zip]

Archive with 1 entries (1 files):
- plants-2851501-supplementary.xls
