# Supplementary material for: Genome-Wide Analysis of C-Repeat Binding Factor Gene Family in Capsicum baccatum and Functional Exploration in Low-Temperature Response
Source: Plants (Basel). 2024 Feb 17;13(4):549. doi: 10.3390/plants13040549 (PMC10891952; doi:10.3390/plants13040549)
Supplement: Supplementary file 1 [file plants-13-00549-s001.zip › plants-2851501-supplementary.xls]

## Sheet: Table S1
Table S1. Evolutionary distances for each protein in the CBF evolutionary tree
	CbCBF1	CbCBF2	CbCBF3	CbCBF4	CbCBF5	AWV55520.1	AYK27445.1	AVC18973.1	AWV55519.1	Solyc03g026280	Solyc03g026270	Solyc03g124110	Solyc01g009440	AtCBF3	AtCBF1	AtCBF4	AtCBF2	Cpu03g23790	Cpu03g23810	Cpu05g25420	Cpu07g03670	Cpu12g24380	Caz01g18070	Caz09g22010	Caz03g20930	Caz10g15540	Caz03g20940
CbCBF1
CbCBF2	0.682119
CbCBF3	0.726667	0.276699
CbCBF4	0.664122	0.544444	0.606383
CbCBF5	0.682171	0.537143	0.568306	0.287234
AWV55520.1	0.664234	0.16	0.276923	0.536313	0.522989
AYK27445.1	0.706294	0.238806	0.233831	0.582418	0.553672	0.204188
AVC18973.1	0.707483	0.247525	0.19802	0.576087	0.536313	0.240838	0.0436893
AWV55519.1	0.698718	0.276995	0.298643	0.594872	0.57672	0.268657	0.173077	0.172249
Solyc03g026280	0.659722	0.24878	0.233831	0.550562	0.514451	0.263959	0.213198	0.193878	0.264423
Solyc03g026270	0.641379	0.173267	0.295918	0.558011	0.556818	0.147959	0.246073	0.257732	0.30198	0.247475
Solyc03g124110	0.697368	0.266355	0.26699	0.55	0.525714	0.267677	0.22	0.233831	0.258216	0.139423	0.263682
Solyc01g009440	0.176471	0.525	0.552764	0.623656	0.58427	0.510638	0.541237	0.538071	0.536585	0.502564	0.5	0.545
AtCBF3	0.704698	0.389163	0.435407	0.575916	0.580645	0.352041	0.39801	0.4	0.437209	0.391089	0.390863	0.39604	0.552239
AtCBF1	0.684932	0.39196	0.446602	0.554974	0.564516	0.364103	0.40404	0.411168	0.45283	0.41206	0.4	0.407035	0.545455	0.117925
AtCBF4	0.704698	0.419512	0.464789	0.598958	0.580645	0.393939	0.427861	0.435	0.481982	0.436275	0.439394	0.441176	0.55	0.313084	0.303318
AtCBF2	0.711409	0.410891	0.4689	0.586387	0.602151	0.389744	0.432836	0.435	0.474419	0.425743	0.401015	0.415842	0.562189	0.12093	0.122066	0.308411
Cpu03g23790	0.671141	0.0560748	0.258537	0.538889	0.531429	0.135	0.21608	0.225	0.255924	0.226601	0.143564	0.251185	0.515152	0.366337	0.368687	0.401961	0.38806
Cpu03g23810	0.727273	0.291866	0.086758	0.59375	0.561497	0.292929	0.241379	0.218447	0.3125	0.259804	0.303483	0.282297	0.55665	0.42654	0.432692	0.458333	0.454976	0.274038
Cpu05g25420	0.888889	0.668896	0.869863	0.863636	0.838542	0.825871	0.827751	0.842857	0.858974	0.837321	0.838235	0.83105	0.861905	0.861111	0.86385	0.869955	0.87963	0.836449	0.866071
Cpu07g03670	0.888889	0.678788	0.839041	0.853535	0.833333	0.810945	0.84689	0.842857	0.84188	0.822967	0.813725	0.808219	0.847619	0.847222	0.835681	0.852018	0.837963	0.82243	0.825893	0.740608
Cpu12g24380	0.924051	0.694915	0.896797	0.919355	0.889503	0.888325	0.892683	0.893204	0.885321	0.873171	0.885	0.87907	0.883495	0.884058	0.892157	0.880952	0.89372	0.880952	0.873239	0.683742	0.725624
Caz01g18070	0.01875	0.548544	0.580488	0.595745	0.606557	0.520833	0.55	0.54902	0.549763	0.517588	0.52	0.560386	0.167464	0.553398	0.546798	0.553922	0.567961	0.539216	0.578947	0.866359	0.866359	0.901408
Caz09g22010	0.664122	0.538889	0.601064	0.0252525	0.276596	0.530726	0.576923	0.570652	0.589744	0.544944	0.558011	0.538889	0.623656	0.575916	0.554974	0.59375	0.586387	0.533333	0.588542	0.863636	0.848485	0.919355	0.601064
Caz03g20930	0.671141	0.0514019	0.263415	0.538889	0.531429	0.14	0.221106	0.23	0.260664	0.231527	0.148515	0.255924	0.515152	0.366337	0.368687	0.401961	0.38806	0.0046729	0.278846	0.841121	0.817757	0.880952	0.539216	0.533333
Caz10g15540	0.679688	0.534483	0.565934	0.287234	0.0052356	0.526012	0.551136	0.533708	0.574468	0.511628	0.56	0.522989	0.581921	0.578378	0.562162	0.578378	0.6	0.528736	0.55914	0.842932	0.832461	0.888889	0.604396	0.276596	0.528736
Caz03g20940	0.654867	0.366906	0.0152672	0.614173	0.6	0.29661	0.219512	0.219512	0.268657	0.186441	0.302521	0.184874	0.571429	0.472868	0.472868	0.51145	0.503876	0.228814	0.0298507	0.87013	0.837662	0.888112	0.612903	0.614173	0.237288	0.596899
